# Supplementary material for: Longitudinal serum biomarker screening identifies malate dehydrogenase 2 as candidate prognostic biomarker for Duchenne muscular dystrophy
Source: J Cachexia Sarcopenia Muscle. 2019 Dec 27;11(2):505–17. doi: 10.1002/jcsm.12517 (PMC7113516; doi:10.1002/jcsm.12517)
Supplement: Supplementary file 2 — Table S1 List of targets considered in the analysis. [file JCSM-11-505-s004.xlsx]

## Sheet: Sheet1
Protein	Antibody
ABL1	HPA027280
ABL1	HPA028409
ACTA2	HPA041271
ACTA2	HPA041264
ACTN2	HPA008315
ACTN2	HPA008417
AKAP1	HPA008691
AKAP1	HPA008620
AKAP1	HPA070750
ALB	HPA031024
ALB	HPA031025
ALB	HPA001504
ANKRD2	HPA040842
ANKRD2	HPA040884
ANXA6	HPA002462
APOB	HPA049793
APOB	HPA055096
APOC1	HPA051518
APOE	HPA065539
APOE	HPA068768
ATP6V1C1	HPA024243
ATRX	HPA001906
BASP1	HPA045218
BASP1	HPA050333
C1D	HPA037413
C1D	HPA037588
C1QA	HPA002350
C3	HPA003563
C3	HPA020432
C4A	HPA046356
C4A	HPA048287
C4A	HPA050103
C4BPA	HPA000926
C4BPA	HPA001578
C4BPA	HPA001845
C4BPA	HPA001797
C5	HPA029339
C5	HPA001353
CA2	HPA071085
CA3	HPA021775
CA3	HPA026700
CAPN6	HPA040383
CAPN6	HPA040259
CASQ2	HPA027285
CASQ2	HPA055298
CCL2	HPA019163
CCNB1	HPA030740
CCNB1	HPA030742
CCNB1	HPA030741
CD68	HPA048982
CDK14	HPA015267
CDK14	HPA021655
CDK14	HPA065097
CFH	HPA005551
CFH	HPA049176
CFH	HPA053326
CGN	HPA027586
CGN	HPA027657
CHKA	HPA024153
CK	HPA001254
COL1A1	HPA008405
COL1A1	HPA011795
COL6A1	HPA019142
COL6A1	HPA029401
COL6A1	HPA029402
CP	HPA001834
CP	HPA002737
DES	HPA018803
ENO3	HPA000793
ETFA	HPA018990
ETFA	HPA018993
ETFA	HPA024089
ETFA	HPA018996
ETFB	HPA018910
ETFB	HPA018921
ETFB	HPA018923
ETFB	HPA018898
F13B	HPA003827
F13B	HPA027563
F13B	HPA007384
F13B	HPA052139
F7	HPA004826
F7	HPA063808
FABP4	HPA002188
FAM47E-STBD1	HPA011952
FAM47E-STBD1	HPA012849
FH	HPA025770
FH	HPA027341
FN1	HPA027066
GCC1	HPA019369
GCC1	HPA021323
GPD1	HPA044620
GSN	HPA070538
H6PD	HPA004824
H6PD	HPA005440
HDAC2	HPA011727
HDAC2	HPA012040
HLA-DQB1	HPA013667
HLA-DRB5	HPA043151
IFI30	HPA026650
ITGA2B	HPA031170
ITGA2B	HPA031168
ITGA2B	HPA031169
ITGA2B	HPA031171
JAM3	HPA003417
JAM3	HPA050434
KRT10	HPA012014
LAMC1	HPA001908
LAMC1	HPA001909
LCP1	HPA019493
LDHB	HPA019007
LMOD1	HPA028435
LMOD1	HPA030097
LMOD1	HPA028325
LOXL1	HPA042111
LOXL1	HPA063583
LST1	HPA043725
LST1	HPA050642
LTBP4	HPA040788
LTBP4	HPA070319
MAP4	HPA038149
MAP4	HPA038150
MB	HPA003123
MDH2	HPA019714
MDH2	HPA019716
MDH2	HPA019848
MDH2	HPA026720
MGP	HPA013949
MGP	HPA014274
MID1IP1	HPA038816
MMP9	HPA001238
MMP9	HPA063909
MRPL45	HPA023373
MRPL45	HPA023385
MYH3	HPA021808
MYL1	HPA042220
MYL3	HPA016564
MYOM3	HPA028132
MYOM3	HPA029752
NES	HPA007007
NES	HPA026111
NES	HPA006286
NOP58	HPA018472
NOP58	HPA021062
NUMA1	HPA019859
NUMA1	HPA019841
NUMA1	HPA029912
PARK7	HPA004190
PARK7	HPA067468
PCM1	HPA004944
PCM1	HPA023375
PCM1	HPA023370
PCM1	HPA023374
PCMT1	HPA003239
PCMT1	HPA070800
PDZK1	HPA005755
PDZK1	HPA006155
PEBP4	HPA025064
PGM1	HPA024190
PGM1	HPA024637
PHKG1	HPA012057
POLR2A	HPA021563
POLR2A	HPA023023
POLR2A	HPA023294
POLR2A	HPA053012
POLR2A	HPA023029
POSTN	HPA011807
POSTN	HPA012306
PPM1F	HPA030989
PPM1F	HPA030990
PPM1F	HPA000821
PTCD3	HPA041154
PTCD3	HPA041382
RAD21	HPA020044
RAD21	HPA073277
RBL2	HPA019703
RBL2	HPA056059
RBM6	HPA026272
RBM6	HPA027164
RBM6	HPA026280
RBM6	HPA026285
RELB	HPA011339
RELB	HPA040506
RELB	HPA011985
RELB	HPA048996
RTN3	HPA015649
RTN3	HPA015650
RTN3	HPA015959
S100A6	HPA007575
S100A6	HPA008060
SCAF4	HPA018319
SCAF4	HPA018668
SCAF4	HPA021504
SCAF4	HPA028807
SERPINA1	HPA000927
SERPINA1	HPA001292
SERPINE1	HPA024527
SERPINE1	HPA045409
SPARC	HPA002989
SPARC	HPA003020
SPARC	HPA007369
SPP1	HPA027541
SPP1	HPA027540
STUB1	HPA041222
STUB1	HPA043531
SUCLA2	HPA039435
SUCLA2	HPA039536
SUCLA2	HPA061528
SUN1	HPA008345
SUN1	HPA008461
SUN1	HPA008486
TCEA3	HPA029267
TCEA3	HPA044960
TCEA3	HPA055811
TF	HPA001527
TF	HPA005692
TGOLN2	HPA012723
TGOLN2	HPA012609
TGOLN2	HPA012913
TIMP1	HPA053417
TMC1	HPA044166
TMC1	HPA046773
TMEM214	HPA034551
TNC	HPA004823
TNFRSF1B	HPA004796
TNNT1	HPA058448
TNNT2	HPA015774
TNNT2	HPA017888
TNNT3	HPA037810
TNNT3	HPA056909
TTN	HPA007042
TTN	HPA030048
UBE2K	HPA028869
USP25	HPA018297
USP25	HPA024142
VAMP5	HPA035082
VIM	HPA001762
XRCC4	HPA006801
XRCC4	HPA006921
XRCC4	HPA051538
