# Supplementary material for: Longitudinal serum biomarker screening identifies malate dehydrogenase 2 as candidate prognostic biomarker for Duchenne muscular dystrophy
Source: J Cachexia Sarcopenia Muscle. 2019 Dec 27;11(2):505–17. doi: 10.1002/jcsm.12517 (PMC7113516; doi:10.1002/jcsm.12517)
Supplement: Supplementary file 3 — Table S2 Test for differential expression across hospitals. [file JCSM-11-505-s005.xlsx]

## Sheet: ftest_hospital
protein	antibody	beta_UCL	beta_UNEW	p_ftest	FDR
ABL1	HPA027280	-0.084	-0.051	0.0435941	0.0601299
ABL1	HPA028409	-0.226	0.052	0.00915034	0.0158159
ACTA2	HPA041271	-0.116	-0.066	0.0828729	0.104133
ACTA2	HPA041264	-0.041	0.234	9.25858e-12	3.53938e-10
ACTN2	HPA008315	-0.171	-0.026	0.0835332	0.104417
ACTN2	HPA008417	-0.052	0.083	0.0112024	0.0186366
AKAP1	HPA008691	-0.089	0.055	0.00232094	0.00506386
AKAP1	HPA008620	-0.088	-0.064	0.0872708	0.106253
AKAP1	HPA070750	-0.106	0.006	0.0456938	0.0619577
ALB	HPA031024	0.019	0.022	0.590214	0.610567
ALB	HPA031025	0.046	-0.007	0.00119796	0.0028751
ALB	HPA001504	0.028	-0.005	0.0176544	0.0271606
ANKRD2	HPA040842	-0.197	-0.107	0.00296625	0.00608461
ANKRD2	HPA040884	-0.092	-0.051	0.0427162	0.0592595
ANXA6	HPA002462	-0.052	0.07	0.000200252	0.000593339
APOB	HPA049793	-0.392	0.032	1.55224e-09	1.77399e-08
APOB	HPA055096	-0.133	-0.041	0.00193566	0.00430146
APOC1	HPA051518	0.001	-0.059	0.00536213	0.00989932
APOE	HPA065539	-0.006	-0.039	0.0712946	0.0910144
APOE	HPA068768	-0.016	-0.007	0.660008	0.674051
ATP6V1C1	HPA024243	0.466	0.117	5.52855e-10	6.63426e-09
ATRX	HPA001906	-0.001	0.196	3.4464e-07	2.2976e-06
BASP1	HPA045218	-0.069	0.001	0.0527198	0.070293
BASP1	HPA050333	-0.071	-0.038	0.104907	0.122383
C1D	HPA037413	-0.074	-0.001	0.0864294	0.106122
C1D	HPA037588	-0.06	0.093	2.03534e-05	8.27936e-05
C1QA	HPA002350	-0.08	-0.039	0.0173723	0.026899
C3	HPA003563	-0.084	0	9.73068e-06	4.32475e-05
C3	HPA020432	-0.047	-0.044	0.0118844	0.019536
C4A	HPA046356	-0.072	-0.163	0.000459767	0.00123982
C4A	HPA048287	-0.021	-0.026	0.832159	0.839152
C4A	HPA050103	-0.073	-0.027	0.113895	0.132052
C4BPA	HPA000926	-0.134	-0.193	1.52351e-08	1.40631e-07
C4BPA	HPA001578	-0.084	-0.1	4.87071e-05	0.000169416
C4BPA	HPA001845	-0.051	-0.061	0.0365078	0.0518454
C4BPA	HPA001797	-0.054	-0.097	2.28574e-05	9.14294e-05
C5	HPA029339	-0.126	-0.003	0.0261583	0.0387531
C5	HPA001353	-0.176	-0.062	0.0341729	0.0488185
CA2	HPA071085	-0.337	-0.175	1.92414e-10	3.07863e-09
CA3	HPA021775	-0.092	-0.221	0.00018495	0.000573577
CA3	HPA026700	-0.083	-0.058	0.0966393	0.114819
CAPN6	HPA040383	-0.161	-0.052	7.56614e-06	3.49207e-05
CAPN6	HPA040259	-0.013	-0.174	9.6329e-08	7.70632e-07
CASQ2	HPA027285	-0.238	-0.06	1.41629e-07	1.03003e-06
CASQ2	HPA055298	-0.101	-0.005	0.0232707	0.0349061
CCL2	HPA019163	-0.09	-0.121	0.0866666	0.106122
CCNB1	HPA030740	-0.138	0.117	4.06507e-05	0.000147821
CCNB1	HPA030742	-0.17	-0.004	8.9805e-06	4.06664e-05
CCNB1	HPA030741	-0.089	-0.061	0.00415703	0.00804587
CD68	HPA048982	0	0.2	2.55365e-06	1.4253e-05
CDK14	HPA015267	-0.213	-0.107	5.72401e-06	2.76016e-05
CDK14	HPA021655	-0.126	-0.083	0.00507806	0.00944755
CDK14	HPA065097	-0.1	-0.122	0.00916002	0.0158159
CFH	HPA005551	-0.096	-0.168	4.88708e-07	3.17e-06
CFH	HPA049176	-0.023	-0.074	1.41036e-07	1.03003e-06
CFH	HPA053326	-0.16	-0.154	1.04704e-10	1.933e-09
CGN	HPA027586	-0.205	-0.042	0.049422	0.0662642
CGN	HPA027657	-0.039	-0.063	0.52781	0.550759
CHKA	HPA024153	-0.034	0.06	0.194982	0.218671
CK	HPA001254	-0.014	0.031	0.672765	0.681281
COL1A1	HPA008405	-0.058	-0.212	8.92354e-09	8.92354e-08
COL1A1	HPA011795	-0.036	-0.122	4.27425e-05	0.000153108
COL6A1	HPA019142	-0.194	-0.066	0.00403703	0.00787712
COL6A1	HPA029401	-0.059	0.05	0.0325563	0.0467874
COL6A1	HPA029402	-0.05	0.119	0.000654112	0.00168803
CP	HPA001834	-0.027	-0.011	0.852056	0.855622
CP	HPA002737	-0.045	-0.033	0.314731	0.338724
DES	HPA018803	-0.062	0.102	0.00257883	0.00557584
ENO3	HPA000793	0.014	-0.125	0.000726455	0.00183525
ETFA	HPA018990	-0.098	0.036	0.00156744	0.00361717
ETFA	HPA018993	-0.008	0.404	1.16473e-21	1.39768e-19
ETFA	HPA024089	-0.027	0.066	0.0964502	0.114819
ETFA	HPA018996	-0.147	-0.105	4.41664e-06	2.30433e-05
ETFB	HPA018910	-0.057	0.01	0.464182	0.488613
ETFB	HPA018921	-0.003	0.23	2.76883e-10	3.90894e-09
ETFB	HPA018923	-0.103	0.072	0.00355455	0.00710911
ETFB	HPA018898	-0.119	0.015	0.0159257	0.0249815
F13B	HPA003827	-0.091	-0.021	0.0126139	0.020455
F13B	HPA027563	-0.133	-0.09	0.000145856	0.000466739
F13B	HPA007384	-0.029	0.155	9.40418e-09	9.02801e-08
F13B	HPA052139	-0.191	-0.088	7.09291e-06	3.33784e-05
F7	HPA004826	-0.051	0.052	0.0850034	0.105159
F7	HPA063808	-0.27	-0.069	5.75033e-06	2.76016e-05
FABP4	HPA002188	-0.105	-0.073	0.104056	0.122383
FAM47E-STBD1	HPA011952	-0.098	0.013	0.00801527	0.0141446
FAM47E-STBD1	HPA012849	-0.052	0.014	0.258462	0.281958
FH	HPA025770	-0.013	0.132	0.0235983	0.0351776
FH	HPA027341	-0.132	-0.025	0.0105153	0.0176481
FN1	HPA027066	0.107	0.069	0.0152586	0.0240926
GCC1	HPA019369	-0.092	0.188	0.000438589	0.0012099
GCC1	HPA021323	-0.089	-0.058	0.302019	0.326507
GPD1	HPA044620	-0.045	0.063	0.037429	0.0528409
GSN	HPA070538	-0.09	-0.067	0.00186564	0.00418461
H6PD	HPA004824	-0.089	0.088	6.60235e-08	5.46401e-07
H6PD	HPA005440	-0.211	-0.042	0.000213098	0.000616188
HDAC2	HPA011727	-0.137	-0.119	0.0603105	0.0787136
HDAC2	HPA012040	-0.123	-0.139	0.00362166	0.00718345
HLA-DQB1	HPA013667	-0.078	-0.039	0.261515	0.283998
HLA-DRB5	HPA043151	-0.101	0.2	1.14196e-06	7.02746e-06
IFI30	HPA026650	-0.054	-0.031	0.43314	0.459971
ITGA2B	HPA031170	-0.12	-0.118	0.139369	0.157777
ITGA2B	HPA031168	0.084	0.146	0.117841	0.13532
ITGA2B	HPA031169	-0.129	-0.051	0.000333668	0.000942122
ITGA2B	HPA031171	-0.069	-0.109	0.00110844	0.00268713
JAM3	HPA003417	-0.203	-0.207	2.96535e-07	2.03339e-06
JAM3	HPA050434	0.016	0.222	0.000806512	0.00201628
KRT10	HPA012014	0.118	0.582	2.83709e-19	2.26967e-17
LAMC1	HPA001908	-0.165	0.158	3.91918e-05	0.000144708
LAMC1	HPA001909	-0.111	-0.022	0.000445234	0.00121428
LCP1	HPA019493	-0.004	0.032	0.394204	0.422362
LDHB	HPA019007	-0.116	0	0.00815424	0.0142848
LMOD1	HPA028435	-0.088	-0.013	0.0136107	0.0217771
LMOD1	HPA030097	-0.122	-0.061	0.0271263	0.0396971
LMOD1	HPA028325	-0.074	0.092	0.028078	0.0405948
LOXL1	HPA042111	-0.001	0.23	1.43617e-05	6.15504e-05
LOXL1	HPA063583	0.004	0.211	0.000286801	0.000819433
LST1	HPA043725	-0.09	-0.157	0.105046	0.122383
LST1	HPA050642	-0.169	-0.122	0.0633676	0.0817647
LTBP4	HPA040788	-0.113	-0.068	2.74429e-05	0.000107972
LTBP4	HPA070319	-0.099	-0.076	8.71596e-05	0.000294624
MAP4	HPA038149	-0.102	0.113	5.53541e-06	2.76016e-05
MAP4	HPA038150	-0.146	-0.019	0.000631027	0.00164616
MB	HPA003123	-0.088	-0.102	3.71061e-05	0.000139148
MDH2	HPA019714	-0.14	-0.002	1.71469e-05	7.21974e-05
MDH2	HPA019716	-0.039	0.136	0.0104953	0.0176481
MDH2	HPA019848	-0.097	-0.016	0.121028	0.138177
MDH2	HPA026720	-0.106	-0.043	0.0846657	0.105159
MGP	HPA013949	-0.134	-0.081	5.7478e-06	2.76016e-05
MGP	HPA014274	-0.093	-0.081	0.00434227	0.00820587
MID1IP1	HPA038816	-0.174	-0.097	4.62029e-05	0.000163069
MMP9	HPA001238	0.171	0.207	0.000211763	0.000616188
MMP9	HPA063909	0.121	0.101	0.0219901	0.0331927
MRPL45	HPA023373	-0.08	0.227	2.84521e-09	3.10386e-08
MRPL45	HPA023385	-0.196	-0.132	0.00186533	0.00418461
MYH3	HPA021808	-0.043	0.11	0.00271585	0.00576818
MYL1	HPA042220	-0.134	-0.007	0.091109	0.109331
MYL3	HPA016564	-0.095	0.058	0.000694076	0.00177211
MYOM3	HPA028132	-0.01	-0.033	0.605676	0.623873
MYOM3	HPA029752	0.014	0.213	3.33188e-11	7.9965e-10
NES	HPA007007	-0.026	0.096	0.000523519	0.00138071
NES	HPA026111	-0.13	0.005	0.0103474	0.0176126
NES	HPA006286	-0.096	-0.059	0.0103351	0.0176126
NOP58	HPA018472	-0.1	0.099	0.000857135	0.00212075
NOP58	HPA021062	-0.121	-0.009	0.00592495	0.0106916
NUMA1	HPA019859	-0.147	-0.019	0.00559937	0.0102584
NUMA1	HPA019841	-0.067	-0.006	0.0791636	0.0999961
NUMA1	HPA029912	-0.061	-0.022	0.571649	0.593921
PARK7	HPA004190	-0.151	-0.107	1.09089e-05	4.76024e-05
PARK7	HPA067468	-0.09	0.065	0.0486226	0.0655586
PCM1	HPA004944	-0.018	0.308	2.16036e-11	5.76096e-10
PCM1	HPA023375	-0.121	0.042	0.000425159	0.00118649
PCM1	HPA023370	-0.108	0.015	0.0112596	0.0186366
PCM1	HPA023374	-0.027	0.201	1.03232e-11	3.53938e-10
PCMT1	HPA003239	-0.184	-0.1	0.000189977	0.000573577
PCMT1	HPA070800	-0.105	-0.068	0.0009984	0.00244506
PDZK1	HPA005755	-0.03	0.184	5.3647e-11	1.17048e-09
PDZK1	HPA006155	-0.111	-0.042	0.0761196	0.0966598
PEBP4	HPA025064	-0.079	-0.036	0.0279591	0.0405948
PGM1	HPA024190	-0.026	0.34	4.53031e-12	2.71819e-10
PGM1	HPA024637	-0.075	-0.006	0.0449774	0.0615125
PHKG1	HPA012057	0.002	-0.238	1.75117e-05	7.24623e-05
POLR2A	HPA021563	-0.119	-0.027	0.00419189	0.00804843
POLR2A	HPA023023	-0.115	0.036	2.0602e-06	1.17726e-05
POLR2A	HPA023294	-0.076	0.083	0.0144757	0.0230078
POLR2A	HPA053012	-0.012	0.003	0.977635	0.977635
POLR2A	HPA023029	-0.075	0.092	0.00290433	0.00600896
POSTN	HPA011807	-0.097	-0.007	0.0015013	0.00353247
POSTN	HPA012306	-0.111	-0.069	8.1665e-05	0.000279994
PPM1F	HPA030989	-0.151	-0.123	0.00400721	0.00787712
PPM1F	HPA030990	-0.043	0.094	0.00138084	0.00328122
PPM1F	HPA000821	-0.125	-0.045	0.0876584	0.106253
PTCD3	HPA041154	-0.034	0.427	1.8e-29	4.32e-27
PTCD3	HPA041382	-0.118	0.209	0.00230278	0.00506386
RAD21	HPA020044	-0.06	0.127	3.54704e-06	1.93475e-05
RAD21	HPA073277	-0.01	0.257	8.26507e-12	3.53938e-10
RBL2	HPA019703	-0.026	0.125	0.00325302	0.00661631
RBL2	HPA056059	-0.162	-0.009	0.12148	0.138177
RBM6	HPA026272	-0.035	0.278	1.70769e-07	1.20543e-06
RBM6	HPA027164	-0.057	0.166	4.29501e-10	5.42527e-09
RBM6	HPA026280	-0.06	-0.016	0.171817	0.193597
RBM6	HPA026285	-0.064	0.089	0.00426378	0.00812148
RELB	HPA011339	-0.048	0.02	0.469637	0.492196
RELB	HPA040506	-0.266	-0.192	1.78381e-08	1.58561e-07
RELB	HPA011985	-0.101	-0.083	0.0171309	0.0266974
RELB	HPA048996	-0.136	-0.119	3.30655e-05	0.000125964
RTN3	HPA015649	0.013	0.022	0.671957	0.681281
RTN3	HPA015650	-0.094	0.051	0.040228	0.0564556
RTN3	HPA015959	-0.105	0.01	0.00457833	0.00858438
S100A6	HPA007575	-0.271	-0.29	0.000161932	0.000511366
S100A6	HPA008060	-0.212	-0.231	0.00154484	0.00359962
SCAF4	HPA018319	-0.157	-0.074	0.00760397	0.0135182
SCAF4	HPA018668	-0.056	0.051	0.0694977	0.0891949
SCAF4	HPA021504	-0.114	-0.079	0.00290022	0.00600896
SCAF4	HPA028807	-0.125	0.014	0.117678	0.13532
SERPINA1	HPA000927	0.039	0.022	0.00571971	0.0103995
SERPINA1	HPA001292	0.042	0.022	0.00348351	0.00702556
SERPINE1	HPA024527	-0.073	0.047	0.026964	0.0396971
SERPINE1	HPA045409	-0.075	0.017	0.0404598	0.0564556
SPARC	HPA002989	0.01	-0.157	2.61359e-08	2.24022e-07
SPARC	HPA003020	0.006	0.04	0.201749	0.224165
SPARC	HPA007369	-0.006	-0.076	0.012496	0.0204017
SPP1	HPA027541	-0.184	-0.032	0.000498094	0.00132825
SPP1	HPA027540	0.016	0.31	0.00169576	0.00387602
STUB1	HPA041222	-0.103	0.178	1.25766e-07	9.73676e-07
STUB1	HPA043531	-0.139	0.096	3.10681e-05	0.000120264
SUCLA2	HPA039435	-0.331	-0.113	7.95788e-07	5.02603e-06
SUCLA2	HPA039536	-0.156	0.088	1.66468e-06	9.98808e-06
SUCLA2	HPA061528	-0.111	0.02	0.00266213	0.00570457
SUN1	HPA008345	-0.052	0.188	0.000188945	0.000573577
SUN1	HPA008461	-0.14	-0.016	0.000191192	0.000573577
SUN1	HPA008486	-0.241	-0.117	3.13779e-09	3.27422e-08
TCEA3	HPA029267	-0.058	0.041	0.0566127	0.0750665
TCEA3	HPA044960	-0.119	0.011	0.00289924	0.00600896
TCEA3	HPA055811	-0.085	-0.001	0.0191902	0.0291497
TF	HPA001527	-0.024	0.051	0.201032	0.224165
TF	HPA005692	-0.067	-0.024	0.44677	0.472356
TGOLN2	HPA012723	-0.128	-0.073	1.72706e-06	1.01096e-05
TGOLN2	HPA012609	-0.18	-0.033	1.91299e-10	3.07863e-09
TGOLN2	HPA012913	-0.192	-0.078	2.41029e-10	3.61543e-09
TIMP1	HPA053417	-0.107	0.079	0.000117908	0.000384154
TMC1	HPA044166	0.012	0.053	0.654753	0.671541
TMC1	HPA046773	-0.114	-0.079	0.0621435	0.0806186
TMEM214	HPA034551	-0.086	0.155	0.0185228	0.0283151
TNC	HPA004823	-0.08	0.288	4.01429e-06	2.14095e-05
TNFRSF1B	HPA004796	-0.554	-0.056	3.30607e-10	4.4081e-09
TNNT1	HPA058448	-0.102	0.2	6.92354e-11	1.38471e-09
TNNT2	HPA015774	-0.125	-0.226	0.000118448	0.000384154
TNNT2	HPA017888	-0.069	0.068	0.0603471	0.0787136
TNNT3	HPA037810	-0.062	-0.082	0.0586742	0.0773725
TNNT3	HPA056909	-0.06	-0.009	0.213165	0.234677
TTN	HPA007042	-0.12	0.014	0.0451092	0.0615125
TTN	HPA030048	-0.053	0.205	1.91537e-11	5.74611e-10
UBE2K	HPA028869	-0.097	-0.032	0.00706907	0.012661
USP25	HPA018297	-0.056	0.077	0.00010868	0.000362267
USP25	HPA024142	-0.054	-0.067	0.238824	0.261725
VAMP5	HPA035082	-0.124	-0.06	0.2122	0.234677
VIM	HPA001762	-0.053	-0.076	0.0896563	0.108128
XRCC4	HPA006801	-0.089	-0.142	0.0127329	0.0205093
XRCC4	HPA006921	-0.059	0.028	0.101848	0.120411
XRCC4	HPA051538	-0.047	-0.024	0.423299	0.451519
