# Supplementary material for: Longitudinal serum biomarker screening identifies malate dehydrogenase 2 as candidate prognostic biomarker for Duchenne muscular dystrophy
Source: J Cachexia Sarcopenia Muscle. 2019 Dec 27;11(2):505–17. doi: 10.1002/jcsm.12517 (PMC7113516; doi:10.1002/jcsm.12517)
Supplement: Supplementary file 4 — Table S3 Linear mixed models for MDH2, COL1A1 and ANKRD2 containing interaction terms between age and treatment with glucocorticosteroids. [file JCSM-11-505-s006.xlsx]

## Sheet: MDH2
Test for H0: age*prednisone = age*deflazacort = 0
p-value	0.0089
Parameter estimates
	Value	Std.Error	p.value
intercept	9.271	0.094	0
age	-0.112	0.01	0
UCL	-0.092	0.048	0.058
UNEW	-0.023	0.052	0.655
not ambulant	-0.267	0.044	0
prednisone	-0.005	0.107	0.963
deflazacort	-0.22	0.153	0.152
age*prednisone	0.021	0.011	0.07
age*deflazacort	0.045	0.014	0.002
beta_age by treatment group
Group	beta_age
untreated	-0.112
prednisone	-0.091
deflazacort	-0.067

## Sheet: COL1A1
Test for H0: age*prednisone = age*deflazacort = 0
p-value	0.0059
Parameter estimates
	Value	Std.Error	p.value
intercept	7.783	0.057	0
age	-0.016	0.006	0.005
UCL	-0.039	0.024	0.11
UNEW	-0.119	0.026	0
not ambulant	0.04	0.026	0.129
prednisone	-0.022	0.066	0.744
deflazacort	0.161	0.112	0.154
age*prednisone	-0.004	0.006	0.54
age*deflazacort	-0.029	0.009	0.002
beta_age by treatment group
Group	beta_age
untreated	-0.016
prednisone	-0.02
deflazacort	-0.045

## Sheet: ANKRD2
Test for H0: age*prednisone = age*deflazacort = 0
p-value	0.0876
Parameter estimates
	Value	Std.Error	p.value
intercept	6.416	0.072	0
age	-0.009	0.007	0.16
UCL	-0.092	0.036	0.013
UNEW	-0.054	0.036	0.14
not ambulant	0.013	0.034	0.713
prednisone	0.308	0.09	0.001
deflazacort	0.216	0.107	0.045
age*prednisone	-0.017	0.008	0.029
age*deflazacort	-0.008	0.008	0.363
beta_age by treatment group
Group	beta_age
untreated	-0.009
prednisone	-0.026
deflazacort	-0.017
